# Supplementary material for: Mitofusin 1 and 2 regulation of mitochondrial DNA content is a critical determinant of glucose homeostasis
Source: Nat Commun. 2022 Apr 29;13:2340. doi: 10.1038/s41467-022-29945-7 (PMC9055072; doi:10.1038/s41467-022-29945-7)
Supplement: Supplementary file 3 — Source data file [file 41467_2022_29945_MOESM3_ESM.xlsx]

## Sheet: Figure1
	Fig. 1A
	Fig. 1B	Mfn1						Mean	Mfn2										Mean
	Ctrl	0.72679	1.34272	0.887738	0.822242	0.89519	0.823717	0.9164	0.89325	1.20682	1.11875	0.665524	1.1054	0.744674	1.20922	0.92261	0.784917	1.09684	0.974801
	β-Mfn1KO	0.032337	0.042385	0.106707	0.184981	0.054914	0.118684	0.0900013	0.550038	0.996073	0.743796	1.584	1.5449	1.46851	2.05708	1.21797	1.081	1.25897	1.25023
	β-Mfn2KO	1.58264	0.751921	0.69907	0.837091	1.18342	0.79988	0.97567	0.134483	0.056817	0.061416	0.127397	0.045023	0.111099	0.142639	0.149628	0.125516	0.082716	0.103673
	β-Mfn1/2DKO	0.138921	0.176757	0.019244	0.062203	0.106149	0.201307	0.11743	0.188936	0.104471	0.055454	0.098191	0.042119	0.103353	0.035159	0.080941	0.162657	0.159801	0.103108
	Fig. 1C	Ctrl																												Mean	β-Mfn1KO							Mean	β-Mfn2KO						Mean	β-Mfn1/2DKO
	0 min	137	142	128	152	114	121	119	109	102	115	148	90	109	125	87	93	190	121	143	157	140	146	119	91	153	116	161	97	125.893	130	114	125	143	142	105	128	126.714	96	133	69	136	122	128	114	170	180	175	141
	15 min	378	533	361	345	332	401	251	323	357	356	268	252	283	345	288	281	561	350	327	342	444	398	394	368	302	364	413	267	353	346	338	336	390	332	359	402	357.571	279	301	311	381	361	357	331.667	600	368	470	449
	30 min	264	458	266	225	249	251	243	252	218	233	182	185	170	253	200	238	485	246	150	343	256	357	267	255	236	242	314	225	259.393	201	245	424	278	281	252	250	275.857	268	273	241	366	461	272	313.5	600	475	478	411
	60 min	173	180	129	146	90	145	93	135	101	109	145	95	120	184	141	168	282	159	146	176	259	229	152	142	149	257	178	152	158.393	117	160	134	191	181	137	184	157.714	155	137	118	242	271	186	184.833	600	271	418	265
	120 min	132	133	88	91	105	119	64	94	100	101	105	116	122	117	104	99	165	121	120	104	157	121	148	114	116	144	119	122	115.75	109	97	113	101	99	113	123	107.857	111	100	80	135	156	99	113.5	263	132	128	209
	Fig. 1D	0 min																							Mean	3 min																							Mean
	Ctrl	0.25196	0.44611	0.248588	0.302431	0.44611	0.300957	0.242077	0.218989	0.258499	0.261777	0.38031	0.339527	0.218183	0.238463	0.215681	0.209056	0.235492	0.21237	0.255219	0.302814	0.248653	0.222294	0.349357	0.278475	0.349357	0.449437	0.25196	0.648119	0.697546	0.738251	0.53467	0.261777	0.365694	0.719592	0.637817	0.255332	0.867498	0.278905	0.342663	0.410657	0.46492	0.433043	0.629047	0.490342	0.629307	0.323689	0.323689	0.482753
	β-Mfn1KO	0.235086	0.312037	0.321229	0.344084	0.330392	0.425061	0.334963																	0.328979	0.292354	0.49561	0.543462	0.560745	0.612248	0.642067	0.38481																	0.504471
	β-Mfn2KO	0.312037	0.362247	0.38481	0.32693	0.316636	0.316995	0.329275	0.333355	0.3426	0.369														0.339389	0.38481	0.362247	0.899012	0.411693	0.339527	0.321095	0.361728	0.365756	0.41	0.4211														0.427697
	β-Mfn1/2DKO	0.241839	0.204638	0.221566	0.224948	0.235492	0.225598	0.357716	0.416155	0.241839	0.218183	0.195775	0.268327	0.339527	0.321229										0.265202	0.265441	0.218183	0.208026	0.201249	0.218989	0.20574	0.339527	0.353179	0.224948	0.221566	0.192448	0.274868	0.312037	0.312037										0.253445
	Fig. 1E	2mM Glucose															Mean	16.7mM Glucose															Mean
	Ctrl	2.70326	1.13363	3.50032	3.33626	1.40759	1.06038	1.15043	0.800728	1.22941	0.93109	0.713774	1.24452	0.791339	1.98266	0.856222	1.52277	11.2974	13.1777	9.40072	11.5653	9.44541	11.1921	8.41729	9.32489	10.8219	10.4208	11.0703	11.0418	10.8582	11.7106	12.4804	10.815
	β-Mfn1KO	0.94493	0.860927	0.848194	1.06097	1.53355	0.940072	1.87634	2.21578								1.2851	14.3204	7.88039	10.5965	10.3321	9.89644	9.69736	14.8019	17.2566								11.8477
	β-Mfn2KO	1.30006	1.4468	0.91407	0.992194	0.802032	1.05433	0.766949	2.0239	1.19129	2.06007						1.25517	9.99305	12.2416	9.26064	8.87068	8.23375	9.68231	8.5156	9.11941	10.5807	9.39015						9.58879
	β-Mfn1/2DKO	1.15311	1.31434	1.42329	0.78063	0.984066	0.826452	0.933701	1.06881	0.973883	2.26155						1.17198	1.28825	1.52263	1.50079	1.11685	2.32046	1.83309	2.51494	3.50332	4.11409	4.82752						2.45419
	Fig. 1F	β-cell mass (mg)										Mean
	Ctrl	0.966118	0.888896	0.728001	0.387065	0.728871	1.28382	0.447668	0.545454	0.320077	0.316272	0.661224
	β-Mfn1KO	0.982575	0.405196	0.35845	0.335968							0.520547
	β-Mfn2KO	0.540788	0.824596	0.299337	0.301522							0.491561
	β-Mfn1/2DKO	0.541058	0.988936	0.248969	0.396626	0.346563	0.468821					0.498495
[truncated: 12 more columns]

## Sheet: Figure2
	Fig. 2A	2mM glucose									Mean	20mM glucose									Mean	2μM Antimycin									Mean
	Ctrl	1.45	1.0103	1.0495	0.2412	0.4985	1.656	2.4775	1.836	2.883	1.45578	2.09	3.0954	2.5815	1.047	1.547	2.8927	4.5509	3.3772	3.5228	2.74494	1.17	1.0505	1.5981	0.2101	0.4669	1.9711	3.2839	2.8257	3.0407	1.73522
	β-Mfn1/2DKO	1.4884	0.8868	0.692	0.3702	0.3958	0.7164	0.9176	0.8086		0.784475	3.0206	1.5153	2.2524	1.0014	0.8408	1.0461	1.2507	1.5664		1.56171	1.3384	0.4216	1.3325	0.0583	0.5891	0.9497	1.3569			0.863786
	Fig. 2C	Aspect Ratio			Mean	Form Factor			Mean	Circularity			Mean	Perimeter			Mean
	Ctrl	2.644	2.71	2.648	2.66733	1.804	1.882	1.656	1.78067	0.595	0.549	0.633	0.592333	1.88998	1.68213	1.62411	1.73207
	β-Mfn1KO	2.128	2.557	2.696	2.46033	1.684	1.721	1.64	1.68167	0.622	0.626	0.634	0.627333	1.582	1.655	1.327	1.52133
	β-Mfn2KO	2.04	2.278	2.369	2.229	1.487	1.459	1.697	1.54767	0.718	0.701	0.623	0.680667	1.461	1.29	1.542	1.431
	β-Mfn1/2DKO	1.917	2.04	2.057	2.00467	1.433	1.362	1.401	1.39867	0.725	0.752	0.731	0.736	1.347	1.35	0.938	1.21167
	Fig. 2E	Average mitochondrial volume						Mean	Sphericity						Mean	Branches per mitochondria						Mean	Branch junctions						Mean	Mean branch length						Mean
	Ctrl	2.76293	2.45371	2.79053	2.20944	2.35187	2.31892	2.48123	0.082941	0.065922	0.076944	0.086173	0.041356	0.041676	0.0658353	2.62724	3.69081	2.79192	3.71414	4.71084	4.76416	3.71652	0.812149	1.22383	0.904417	1.22353	1.86436	1.88649	1.31913	3.22615	2.92039	3.24956	2.60974	3.56624	3.51484	3.18115
	β-Mfn1KO	1.46189	1.5043	1.25317	0.938179	1.0219	1.53736	1.28613	0.123007	0.139887	0.140657	0.160308	0.083875	0.109613	0.126224	1.65297	1.39596	2.03077	2.17872	1.89195	2.926	2.01273	0.345162	0.228113	0.487486	0.524026	0.48425	0.99729	0.511054	2.87026	3.00719	2.21343	2.00803	3.26867	3.57016	2.82296
	β-Mfn2KO	1.82126	2.81152	3.26466	2.94918	1.95865	2.35349	2.52646	0.143351	0.082317	0.073457	0.06618	0.053486	0.041077	0.0766447	2.95522	4.02177	4.3685	4.87387	3.17392	4.43146	3.97079	0.925119	1.42151	1.61081	1.75098	1.1223	1.73933	1.42834	2.23093	2.66849	2.71481	2.75105	3.7357	3.78067	2.98028
	β-Mfn1/2DKO	1.80419	3.3416	1.88349	2.54257	2.49724	1.8036	2.31211	0.12588	0.063009	0.125042	0.080523	0.038026	0.0494	0.0803133	2.75528	4.98405	2.91817	3.80311	4.30079	3.9116	3.77883	0.840663	1.85311	0.937417	1.28989	1.68597	1.47075	1.3463	2.39019	2.74202	2.3566	2.75961	4.09218	3.43345	2.96234

## Sheet: Figure3
	Fig. 3A	mtDNA/nDNA ratio (Fold Change vs Ctrl)							Mean
	Ctrl	1.06373	1.02951	1.10868	0.848792	0.963705	0.951749	1.06265	1.00412
	β-Mfn1KO	0.789894	0.993982	1.08071	1.1455	1.09665			1.02135
	β-Mfn2KO	0.920458	0.617002	0.826018	0.772134	0.767799			0.780682
	β-Mfn1/2DKO	0.453078	0.431034	0.512892	0.501288	0.471782			0.474015
	Fig. 3C
	Fig. 3D	Atp5a				Mean	Uqcrc2				Mean	mt-co1				Mean	Sdhb				Mean	Ndufb8				Mean	mt-Cytb					Mean
	Ctrl	0.928731	1.65323	0.377951	1.04009	1	0.895516	1.44936	0.626065	1.02905	1	0.503286	1.15133	1.54488	0.800499	1	0.974868	0.96442	1.14236	0.918352	1	0.608012	1.16627	1.03847	1.18725	1	0.85	1.13	1.1	1.18	0.85	1.022
	β-Mfn1KO	1.788	1.28784	1.04689	0.938941	1.26542	1.3233	1.15886	1.03192	1.03551	1.1374	1.25802	0.880388	1.02055	0.996926	1.03897	1.0875	0.82004	0.917	1.14837	0.993228	0.848192	0.711971	0.812324	1.87783	1.06258	0.85	0.85	0.54	0.87	1.49	0.92
	β-Mfn2KO	0.9227	0.54343	1.69405	0.840143	1.00008	0.631069	0.456517	1.17693	0.389007	0.663382	0.117179	0.483949	0.506659	0.318712	0.356625	0.676499	0.957962	0.874107	0.792961	0.825382	0.072767	0.118883	0.172268	0.224122	0.14701	0.53	0.33	0.31	0.5	0.15	0.364
	β-Mfn1/2DKO	0.933775	1.93894	1.74999	0.981853	1.40114	0.097878	0.367187	0.639931	0.107566	0.303141	0.027485	0.139162	0.074439	0.05472	0.0739515	0.370568	0.904864	0.947464	0.459098	0.670498	0.032753	0.11029	0.1308	0.072966	0.0867023	0.45	0.37	0.73	0.15	0.2	0.38
	Fig. 3E
	Fig. 3E	Tom20						Mean
	Ctrl	0.967	0.99	1.12	0.96	0.77	1.32	1.02117
	β-Mfn1KO	0.959	1.16	1.04	1.15	0.83	1.16	1.04983
	β-Mfn2KO	0.958	0.83	0.88	1.09	0.85	0.67	0.879667
	β-Mfn1/2DKO	0.917	0.95	0.76	0.75	1.37	0.79	0.922833

## Sheet: Figure4
	Fig. 4B	Average mitochondrial volume						Mean	Sphericity						Mean	Branches per mitochondria						Mean	Branch junctions						Mean	Mean branch length						Mean
	Ctrl	2.76293	2.45371	2.79053	2.20944	2.35187	2.31892	2.48123	0.082941	0.065922	0.076944	0.086173	0.041356	0.041676	0.0658353	2.62724	3.69081	2.79192	3.71414	4.71084	4.76416	3.71652	0.812149	1.22383	0.904417	1.22353	1.86436	1.88649	1.31913	3.22615	2.92039	3.24956	2.60974	3.56624	3.51484	3.18115
	β-Mfn1/2DKO	1.46189	1.5043	1.25317	0.938179	1.0219	1.53736	1.28613	0.123007	0.139887	0.140657	0.160308	0.083875	0.109613	0.126224	1.65297	1.39596	2.03077	2.17872	1.89195	2.926	2.01273	0.345162	0.228113	0.487486	0.524026	0.48425	0.99729	0.511054	2.87026	3.00719	2.21343	2.00803	3.26867	3.57016	2.82296
	β-Mfn1KO Mfn2+/-	0.929674	1.35037	2.48514	1.25596	0.979179	1.12117	1.35358	0.207957	0.151808	0.098	0.135804	0.081821	0.066583	0.123662	1.79504	2.22606	3.56314	2.64815	1.85982	2.505	2.43287	0.391522	0.597615	1.21619	0.737348	0.457536	0.777292	0.696251	1.82311	2.19846	2.54006	2.16583	3.42889	3.40754	2.59398
	β-Mfn1+/- Mfn2KO	1.20858	1.78392	2.05159	1.31074	1.26982	1.29754	1.48703	0.161694	0.119167	0.107672	0.145022	0.072045	0.066	0.111933	2.22311	2.99617	3.34589	2.3713	2.28055	2.30271	2.58662	0.587496	0.937125	1.10405	0.642278	0.679773	0.685792	0.772752	2.08737	2.35758	2.38658	2.21819	3.50486	3.52096	2.67926
	Fig. 4C	Ctrl																												Mean	β-Mfn1/2DKO															Mean	β-Mfn1KO Mfn2+/-
	0 min	137	142	128	152	114	121	119	109	102	115	148	90	109	125	87	93	190	121	143	157	140	146	119	91	153	116	161	97	125.893	170	180	175	141	150	176	250	270	269	179	186	161	248	264	179	199.867	104	116	117
	15 min	378	533	361	345	332	401	251	323	357	356	268	252	283	345	288	281	561	350	327	342	444	398	394	368	302	364	413	267	353	600	368	470	449	330	448	469	444	532	442	445	539	600	444	563	476.2	377	334	364
	30 min	264	458	266	225	249	251	243	252	218	233	182	185	170	253	200	238	485	246	150	343	256	357	267	255	236	242	314	225	259.393	600	475	478	411	482	474	570	600	600	542	432	557	600	539	478	522.533	295	247	252
	60 min	173	180	129	146	90	145	93	135	101	109	145	95	120	184	141	168	282	159	146	176	259	229	152	142	149	257	178	152	158.393	600	271	418	265	400	387	450	517	563	362	518	314	532	600	389	439.067	166	138	127
	120 min	132	133	88	91	105	119	64	94	100	101	105	116	122	117	104	99	165	121	120	104	157	121	148	114	116	144	119	122	115.75	263	132	128	209	222	252	176	303	266	213	279	272	405	283	219	241.467	126	93	90
	Fig. 4D	0 min																								Mean	3 min
	Ctrl	0.25196	0.44611	0.248588	0.302431	0.44611	0.300957	0.242077	0.218989	0.258499	0.261777	0.38031	0.451659	0.197858	0.339527	0.218183	0.238463	0.215681	0.209056	0.235492	0.21237	0.255219	0.302814	0.248653	0.222294	0.279378	0.349357	0.449437	0.25196	0.648119	0.697546	0.738251	0.53467	0.261777	0.365694	0.719592	0.637817	0.255332	0.867498	0.278905	0.342663	0.410657	0.46492	0.433043	0.629047	0.490342	0.629307	0.323689	0.323689
	β-Mfn1/2DKO	0.241839	0.204638	0.221566	0.224948	0.235492	0.225598	0.357716	0.416155	0.241839	0.218183	0.195775	0.268327	0.339527	0.321229											0.265202	0.265441	0.218183	0.208026	0.201249	0.218989	0.20574	0.339527	0.353179	0.224948	0.221566	0.192448	0.274868	0.312037	0.312037
	β-Mfn1KO Mfn2+/-	0.288993	0.235492	0.271599	0.339527	0.366772	0.268327	0.218989	0.38481	0.321229	0.348635	0.353179														0.308868	0.325914	0.343109	0.420258	0.805612	0.650559	0.245366	0.287927	0.701255	0.552111	0.81803	0.50871
	β-Mfn1+/- Mfn2KO	0.319208	0.255219	0.274868	0.202421	0.218989	0.334963	0.330392	0.339527	0.222294	0.271599	0.20574	0.20574	0.316636	0.312037	0.312037	0.307429									0.276819	0.509225	0.248653	0.245366	0.222294	0.215681	0.334963	0.339527	0.325814	0.255219	0.20574	0.1991	0.202421	0.330392	0.560745	0.316636	0.307429
	Fig. 4E	mtDNA/nDNA ratio (Fold Change vs Ctrl)							Mean
	Ctrl	1.06373	1.02951	1.10868	0.848792	0.963705	0.951749	1.06265	1.00412
	β-Mfn1/2DKO	0.453078	0.431034	0.512892	0.501288	0.471782			0.474015
	β-Mfn1KO Mfn2+/-	1.03266	0.892026	0.809817	0.846819	0.735022			0.863269
	β-Mfn1+/- Mfn2KO	0.341591	0.427667	0.375793	0.425317	0.375848			0.389243
[truncated: 29 more columns]

## Sheet: Figure6
	Fig. 6A
	Fig. 6B	Tfam				Mean	Ssbp1				Mean	Polg				Mean	Twnk				Mean	Lonp1				Mean
	Ctrl	0.719578	1.26973	1.12473	0.885955	1	0.623345	1.3301	1.23992	0.806634	1	0.732575	1.36169	0.694663	1.21107	1	1.183	1.304	0.467	1.045	0.99975	0.659282	1.2135	0.863227	1.02373	0.939934
	β-Mfn1KO	0.544719	1.30761	1.12759	1.10927	1.0223	0.438641	1.19421	0.893156	1.28683	0.95321	0.379993	1.20425	0.770701	0.799407	0.788588	1.13	0.033	0.604	0.566	0.58325	0.686991	1.26376	0.896323	0.861837	0.927227
	β-Mfn2KO	0.300086	1.04328	0.626236	0.778123	0.686932	0.332197	1.34452	0.654838	0.948273	0.819957	0.364296	0.919045	0.868433	0.930694	0.770617	0.618	1.279	0.967	0.55	0.8535	0.741446	1.80862	1.15021	0.928967	1.15731
	β-Mfn1/2DKO	0.19372	0.505454	0.351522	0.479756	0.382613	0.258064	1.37175	0.533826	0.981668	0.786327	0.372932	0.913046	0.705997	0.813948	0.701481	1.039	2.475	1.025	0.429	1.242	1.32013	4.49536	2.06199	4.06311	2.98515
	Fig. 6C	D-loop ssDNA/dsDNA (Fold vs Ctrl)													Mean	First strand replication/dsDNA (Fold vs Ctrl)										Mean
	Ctrl	1.485	0.88	1.285	1.763	0.62	1.175	0.8	1.647	0.535	0.626	0.857	0.679	0.648	1	1.212	0.785	0.403	0.856	0.503	1.058	1.274	1.318	1.283	1.309	1.0001
	β-Mfn1KO	0.573	0.999	0.778	0.775	0.817									0.7884	0.561	2.231	1.58	1.134	1.252						1.3516
	β-Mfn2KO	1.727	0.548	0.83	0.876	0.485									0.8932	3.7	0.949	1.56	1.919	0.961						1.8178
	β-Mfn1/2DKO	1.031	1.176	1.214	0.473	0.59	0.574	0.744	0.282	0.641	0.591				0.7316	2.561	3.003	1.521	2.408	2.991	2.419	3.164	1.509	1.417		2.33256
	Fig. 6E	mt-nucleoid Ssbp1 (PCC)								Mean
	Ctrl	0.206667	0.350833	0.262936	0.271453	0.2935	0.227222	0.234737	0.215476	0.257853
	β-Mfn1/2DKO	0.298659	0.404602	0.334198	0.49708	0.335652	0.267368	0.302857	0.316047	0.344558
	Fig. 6F	Nuclear Ssbp1 (PCC)								Mean
	Ctrl	0.178197	0.348608	0.211696	0.376066	0.372105	0.275714	0.206087	0.325	0.286684
	β-Mfn1/2DKO	0.502967	0.415714	0.53088	0.544651	0.388214	0.412895	0.406604	0.366667	0.446074
	Fig. 6H	mt-nucleoid volume								Mean
	Ctrl	1.24514	0.914855	0.975605	0.872156	0.883419	0.8755	1.16271	1.07062	1
	β-Mfn1/2DKO	3.15787	1.03482	1.19486	2.1959	2.42448	1.21903	1.12249	2.00032	1.79372

## Sheet: Figure7
	Fig. 7A
	Fig. 7B	Human Tfam				Mean
	Ctrl + Ad.EV	1.51	0.93	1.06	0.58	1.02
	Ctrl + Ad.hTFAM	18.06	21.81	16.78	38.12	23.6925
	β-Mfn1/2DKO + Ad.EV	0.3	0.4	0.9	1.45	0.7625
	β-Mfn1/2DKO + Ad.hTFAM	17.24	14.62	14.7	12.19	14.6875
	Fig. 7C	2mM Glucose						Mean	16.7mM Glucose						Mean
	Ctrl + Ad.EV	9.35	3.61	11.71	10.56	9.98	18.6	10.635	109.91	124.11	75	123.95	71.46	131.76	106.032
	Ctrl + Ad.hTFAM	6.52	3.76	15.54	7.07	16.44	8.42	9.625	133.73	96.13	75.42	85.37	128.08	88.78	101.252
	β-Mfn1/2DKO + Ad.EV	2.77	1.59	0.9	1.37	6.91	7.98	3.58667	10.37	10.36	18.27	7.38	38.63	31.39	19.4
	β-Mfn1/2DKO + Ad.hTFAM	1.81	1.8	1.22	1.98	10.02	9.49	4.38667	37.99	31.08	34.39	50.29	82.82	47.43	47.3333
	Fig. 7D	mtDNA/nDNA ratio (Fold Change vs Ctrl)											Mean
	Ctrl + Ad.EV	1.091	0.911	1.007	0.987	1.027	0.968	1.012	0.982	0.864	1.151	0.778	0.979818
	Ctrl + Ad.hTFAM	1.215	0.751	1.792	0.958	0.786	1.01	1.188	0.97	1.263	0.803	0.986	1.06564
	β-Mfn1/2DKO + Ad.EV	0.147	0.116	0.212	0.21	0.176	0.307	0.271	0.32	0.322	0.331	0.333	0.249545
	β-Mfn1/2DKO + Ad.hTFAM	0.172	0.176	0.278	0.35	0.66	0.396	0.379	0.363	0.422	0.503	0.58	0.389

## Sheet: Figure8
	Fig. 8A	mtDNA/nDNA ratio (Fold Change vs Ctrl)				Mean
	Ctrl + Veh	0.669	1.189	1.1	1.042	1
	Ctrl + Mfn agonists	0.792	0.972	1.081	0.721	0.8915
	β-Mfn2KO + Veh	0.302	0.296	0.669	0.586	0.46325
	β-Mfn2KO + Mfn agonists	0.744	1.204	0.72	1.079	0.93675
	Fig. 8B
	Fig. 8B	Mfn1				Mean	Mfn2				Mean
	db/+	0.552271	1.03925	1.54879		1.04677	0.679768	0.603675	1.52228	1.19428	1
	db/db	0.875586	0.540963	1.08419	1.41088	0.977906	0.147888	0.229116	0.170796	0.171234	0.179758
	Fig. 8C	mtDNA/nDNA ratio (Fold Change vs Ctrl)						Mean
	db/+ + Veh	1.23883	0.761165	1.20997	0.790029	0.992134	1.01317	1.00088
	db/+ + agonists	1.16697	1.11607	0.986554	0.665175	0.907842	0.759155	0.933628
	db/db + Veh	0.623017	0.684102	0.460118	0.659646	0.676974		0.620771
	db/db + agonists	1.14827	1.11674	0.55118	0.770685	0.726527		0.86268
	Fig. 8E	Average mitochondrial volume						Mean	Sphericity						Mean	Branches per mitochondria						Mean	Branch junctions						Mean	Mean branch length						Mean
	db/+ + Veh	1.61243	7.89715	2.06785	1.23669	1.01302	1.75441	2.59692	0.222676	0.052354	0.131276	0.165708	0.179058	0.156941	0.151335	1.6825	5.2186	2.25325	1.92571	2.00758	1.75876	2.4744	0.355515	2.1271	0.629571	0.463958	0.486115	0.41	0.745377	2.00479	3.75679	2.61747	2.12331	1.93044	2.48759	2.48673
	db/+ + agonists	5.55713	1.99653	2.91726	1.60316	2.35045	3.2511	2.94594	0.047	0.122526	0.126895	0.127	0.10915	0.105368	0.106323	4.9314	2.15016	2.33516	2.25297	2.11855	2.31268	2.68349	1.92207	0.580316	0.725105	0.593892	0.57145	0.686316	0.846524	3.4236	2.67279	2.8139	2.43489	3.00135	3.42168	2.96137
	db/db + Veh	3.35172	1.321	4.17164	2.9987	3.1815	2.5812	2.93429	0.122719	0.181606	0.09253	0.135852	0.1069	0.125333	0.12749	1.98583	1.67788	2.72424	1.98956	2.68745	2.139	2.20066	0.515469	0.349394	0.89241	0.520296	0.842	0.585067	0.617439	3.34897	2.18454	3.34677	3.0767	2.9338	2.77753	2.94472
	db/db + agonists	1.569	2.33689	1.4065	1.62943	2.50675	2.47912	1.98795	0.221476	0.101192	0.155611	0.165952	0.123281	0.171	0.156419	1.95619	2.53842	1.678	1.62186	2.22391	1.54087	1.92654	0.482905	0.785385	0.356889	0.332571	0.622875	0.294625	0.479208	1.99443	2.70604	2.29333	2.38157	2.81637	2.52988	2.4536
	Fig. 8F	2mM Glucose											Mean	16.7mM Glucose											Mean
	db/+ + Veh	1.10547	0.769293	0.462535	0.682382	1.37066	0.338953	0.263881	0.667477	1.1727	0.635275	2.86867	0.939755	5.92717	0.795807	1.06696	5.54244	7.23909	2.15971	1.70375	2.98747	3.16678	0.902696	4.22	3.24653
	db/+ + agonists	1.34797	3.41113	0.967231	0.819294	0.476545	0.42204	0.464574	0.718956	0.456472	0.652096	0.440332	0.92515	5.38345	1.52038	1.12261	1.91783	1.59912	3.57496	1.86466	1.59215	1.64556	0.580131	0.523157	1.93855
	db/db + Veh	0.893802	0.416249	0.600019	1.01379	0.365194	1.27585	0.638069	0.335978	0.292007	1.77326	1.0663	0.788228	1.9052	0.896384	0.625719	0.53494	0.376925	2.4311	1.56068	0.544703	0.761136	1.10238	1.81178	1.141
	db/db + agonists	0.854941	0.511019	0.542469	2.07465	0.554098	1.44902	1.16222	0.729398	0.469065	1.69743	1.19478	1.02174	1.50164	1.68303	0.887179	2.96622	0.686838	3.434	3.13227	2.21075	1.65498	2.7973	1.37161	2.02962

## Sheet: FigureS1
	Fig. S1B	Body weight														Mean
	Ins1Cre	21.8	18	18.6	18.2	18.4	17.8	17.9	23.3							19.25
	Mfn1loxP/loxP	15.8	15.9	17.1	18.9	22.8	22.2	18.2	19.7	18.6	18.9					18.81
	Mfn2loxP/loxP	22.1	18.5	18.3	15.5	20.5	19.3	19.2	18.9	21.9	20.8	18	18.4	18.5	19.3	19.2286
	Mfn1loxP/loxP Mfn2loxP/loxP	17.2	17.2	14.6	15.7	15.8	24.5	17.6	17	16.1	16.6	18.1	24.2			17.8833
	Fig. S1C	Ins1Cre								Mean	Mfn1loxP/loxP														Mean	Mfn2loxP/loxP										Mean	Mfn1loxP/loxP Mfn2loxP/loxP												Mean
	0 min	157	140	130	103	124	112	118	141	128.125	143	109	146	119	115	90	109	125	161	97	93	107	113	134	118.643	137	142	121	106	153	116	102	148	137	121	128.3	121	128	152	114	119	91	87	151	133	80	92	141	117.417
	15 min	342	444	273	341	291	320	275	371	332.125	327	323	398	394	356	252	283	345	413	267	281	223	263	263	313.429	378	533	401	340	302	364	357	268	364	403	371	350	361	345	332	251	368	288	313	309	306	251	398	322.667
	30 min	343	256	223	245	247	125	268	231	242.25	150	252	357	267	233	185	170	253	314	225	238	202	183	270	235.643	264	458	251	174	236	242	218	182	219	222	246.6	246	266	225	249	243	255	200	201	210	275	339	308	251.417
	60 min	176	259	129	200	184	154	222	172	187	146	135	229	152	109	95	120	184	178	152	168	198	157	213	159.714	173	180	145	128	149	257	101	145	155	156	158.9	159	129	146	90	93	142	141	130	132	183	142	214	141.75
	120 min	104	157	131	140	156	126	160	161	141.875	120	94	121	148	101	116	122	117	119	122	99	146	122	168	122.5	132	133	119	79	116	144	100	105	115	123	116.6	121	88	91	105	64	114	104	107	98	134	130	171	110.583
	Fig. S1D
	Fig. S1E	2mM Glucose																Mean	16.7mM Glucose																	Mean
	Ctrl	0.0736823	0.0765988	0.223497	0.282705	0.1504	0.0940896	0.00343829	0.0573406	0.0767932	0.07432	0.0315631	0.09882	0.0494519	0.109025	0.0629287	0.0446651	0.0943324	0.30793	0.890409	0.60024	0.719157	0.980013	1.00924	0.888873	0.993093	0.66776	0.675976	0.831791	0.489529	0.876762	0.678547	0.643956	1.11391	0.651046	0.728476
	β-Mfn1KO	0.0820499	0.0845374	0.0674889	0.0825411	0.143729	0.076647	0.146448	0.312299	0.0541576								0.116655	1.24346	0.773802	0.84314	0.530763	0.495439	1.26433	0.609466	1.15529	1.24516	0.421782								0.790844
	β-Mfn2KO	0.0647329	0.464061	0.114289	0.0969721	0.0569156	0.0736067	0.0329562	0.0701578	0.0473511	0.0928499	0.0335308	0.106932					0.10453	1.75149	1.77984	0.878494	0.820499	0.576624	0.658078	0.644284	0.52575	0.418368	0.487415								0.785943
	β-Mfn1/2DKO	0.0793224	0.0579117	0.0824679	0.0496019	0.0637718	0.0838567	0.0802375	0.168923	0.10669	0.137855	0.109056						0.0926995	0.113486	0.145898	0.171206	0.171771	0.274864	0.338957	0.360583	0.119194	0.159702	0.114994								0.187578
	Fig. S1F	Body weight (g)																		Mean
	Ctrl	19.6	19.2	20.9	17.2	18.9	15.2	19.4	22.2	21.4	17.7	16.8	21.7	19.6	18.2	19.4	18.4	18.1	18.6	19.0278
	β-Mfn1KO	18.6	21.3	17.5	16.7	22.1	18.8	20.3												19.3286
	β-Mfn2KO	18	21.6	24.7	18.8	17.1	18.1													19.7167
	β-Mfn1/2DKO	18.6	22.9	23.2	18.2	17.8	20.7	22	22.2	17.5										20.3444
	Fig. S1G	Ctrl																			Mean	β-Mfn1KO					Mean	β-Mfn2KO					Mean	β-Mfn1/2DKO												Mean
	0 min	100	100	100	100	100	100	100	100	100	100	100	100	100	100	100	100	100	100	100	100	100	100	100	100	100	100	100	100	100	100	100	100	100	100	100	100	100	100	100	100	100	100	100	100	100
	30 min	59.434	52.2936	60.177	51.3761	68.6275	83.8983	65.1786	80.1887	48.7395	71.0526	45.625	65.3846	52.381	80.3279	57.971	81.6514	62.2222	52.4823	57.5472	62.9768	49.0566	74.3802	59.8039	51.2397	53.125	57.5211	68.75	66.9811	44.9664	94.8454	67.6923	68.647	49.6894	58.4337	65.1007	75.9398	58.9744	144.813	60.9244	66.6667	50.6173	48.75	68.5	44.6927	66.0919
	60 min	43.3962	42.2018	44.2478	45.8716	47.0588	52.5424	41.0714	65.0943	46.2185	46.4912	39.375	66.3462	39.4558	61.4754	65.2174	66.055	53.3333	31.2057	60.3774	50.3703	68.8679	88.4298	48.0392	35.5372	47.6562	57.7061	58.9286	46.2264	46.3087	64.9485	50.7692	53.4363	16.7702	40.3614	41.6107	63.1579	41.6667	129.046	48.3193	72.4638	36.6255	49.1667	78	45.2514	55.2033

## Sheet: FigureS2
		Fig. S2A	Time (Min)	2mM glucose									Mean	Time (Min)	20mM glucose									Mean	Time (Min)	2μM Antimycin									Mean
				1	2	3	4	5	6	7	8	9			1	2	3	4	5	6	7	8	9			1	2	3	4	5	6	7	8	9
	OCR	Ctrl	1.88	5.78686	-1.83672	-0.392466	0.528238	0.753098	0.408603	0.786147	1.18093	0.163734	0.819824	25.54	7.84857	0.421427	1.89845	1.14798	2.37609	1.19883	1.32483	2.24931	0.676943	2.12694	43.29	6.29181	-1.13176	0.394495	0.176786	1.20994	0.415496	0.544778	1.19555	-0.199381	0.988635
			7.76	5.29702	-1.69597	-0.568954	0.18569	0.593688	0.273541	0.613535	0.439187	0.0320614	0.574422	31.43	7.64711	0.107032	1.82696	1.05355	2.48061	1.29566	1.3774	2.19628	0.655312	2.0711	49.16	6.45087	-1.85501	0.464325	0.187051	1.07757	0.230261	0.462527	1.11685	-0.241253	0.877021
			13.65	6.38478	-0.865986	-0.160354	0.563655	0.759606	0.438646	0.740932	0.635209	0.255161	0.972406	37.32	8.09004	0.384551	1.91613	1.23763	2.59346	1.40093	1.48166	2.29255	0.807244	2.24491	55.05	6.06947	-2.22241	0.297309	0.0581613	0.971459	0.164809	0.361365	1.00793		0.838512
			19.54	6.04861	-0.921944	-0.418078	0.343796	0.663957	0.360947	0.647433	0.502152	0.0952117	0.813565
		β-Mfn1/2DKO	1.88	1.58795	1.5401	0.299569	-0.65756	1.47367	0.102991	-0.164259			0.597493	25.54	1.72005	1.32308	0.730935	0.217862	1.70307	0.369947	-0.20512			0.837118	43.29	1.18378	1.277	0.770054	0.425705	1.85552	0.496611	-0.196752			0.830273
			7.76	1.17665	1.21796	0.255588	-0.556051	1.38815	0.0747226	-0.548721			0.429756	31.43	1.86481	1.44759	0.690621	0.195717	1.82017	0.504006	-0.191328			0.904512	49.16	1.18422	0.99153	0.503061	0.098093	1.60172	0.237725	-0.377668			0.605527
			13.65	1.03958	1.33426	0.441914	-0.28255	1.49733	-0.0117143	-0.548253			0.495794	37.32	1.81768	1.51875	0.756593	0.331781	1.93718	0.555289	-0.156326			0.965849	55.05	0.931058	1.02125	0.455301	0.0931702	1.51243	0.223847	-0.420175			0.545269
			19.54	1.39833	1.33301	0.505303	-0.0871412	1.54597	0.150541	-0.685428			0.594369
			Time (Min)	1	2	3	4	5	6	7	8	9	Mean	Time (Min)	1	2	3	4	5	6	7	8	9	Mean	Time (Min)	1	2	3	4	5	6	7	8	9	Mean
	ECAR	Ctrl	1.88	0.167609	0.21037	0.041989	0.140979	0.100566	0.040665	0.110911	0.043301		0.107049	25.54	0.254527	0.251727	0.212245	0.166745	0.094838	0.051697	0.088894	0.269702		0.173797	43.29	0.236714	0.193954	0.069436	0.093505	0.061592	0.040223	0.012157	0.065393		0.0966218
			7.76	0.136782	0.114869	0.043839	0.066379	0.092374	0.041795	0.107718	0.032703		0.0795574	31.43	0.312983	0.3827	0.251359	0.257988	0.15018	0.136164	0.135763	0.277021		0.23802	49.16	0.214817	0.174376	0.053393	0.091271	0.078648	0.032617	0.042692	0.052483		0.0925371
			13.65	0.167063	0.11844	0.034002	0.061538	0.091917	0.029174	0.081781	0.036578		0.0775616	37.32	0.388586	0.445813	0.254232	0.285372	0.181737	0.155306	0.112948	0.247413		0.258926	55.05	0.181851	0.144457	0.055713	0.092857	0.056194	0.037594	0.041723	0.044384		0.0818466
			19.54	0.184642	0.12807	0.051507	0.069233	0.073199	0.050577	0.072675	0.04851		0.0848016
		β-Mfn1/2DKO	1.88	0.288251	0.179147	0.031255	0.060756	0.10331	0.033812	0.145413			0.120278	25.54	0.339864	0.388522	0.200834	0.206625	0.185926	0.057879	0.04754			0.203884	43.29	0.28459	0.203591	0.121506	0.095937	0.205201	0.040089	0.072009			0.146132
			7.76	0.265442	0.12412	0.052754	0.035138	0.057649	-0.02938	0.073006			0.0826756	31.43	0.46573	0.494029	0.252496	0.230486	0.238949	0.102561	0.065105			0.264194	49.16	0.214306	0.132009	0.077088	0.072757	0.138426	0.036187	0.058925			0.104243
			13.65	0.26477	0.08592	0.052815	0.028486	0.083641	-0.00476	0.056305			0.0810253	37.32	0.344963	0.367311	0.215099	0.170452	0.226389	0.066491	0.06585			0.208079	55.05	0.203793	0.110188	0.071071	0.055953	0.123887	0.020139	0.049416			0.0906353
			19.54	0.227769	0.102713	0.063648	0.03199	0.076451	-0.03818	0.045477			0.0728383

## Sheet: FigureS3
	Fig. S3A	β-cell mass (mg)										Mean
	Ctrl	0.966118	0.888896	0.728001	0.387065	0.728871	1.28382	0.447668	0.545454	0.320077	0.316272	0.661224
	β-Mfn1/2DKO	0.541058	0.988936	0.248969	0.396626	0.346563	0.468821					0.498495
	β-Mfn1KO Mfn2+/-	1.16281	1.47975	0.67298	0.662071							0.994402
	β-Mfn1+/- Mfn2KO	0.550018	0.780815	0.967597	0.596214							0.723661
	Fig. S3B	Body weight (g)																		Mean
	Ctrl	19.6	19.2	20.9	17.2	18.9	15.2	19.4	22.2	21.4	17.7	16.8	21.7	19.6	18.2	19.4	18.4	18.1	18.6	19.0278
	β-Mfn1/2DKO	18.6	22.9	23.2		18.2	17.8	20.7	22	22.2	17.5									20.3444
	β-Mfn1KO Mfn2+/-	21	19.3	24.6	21.8	17.5	16.5	19.3	24.9											20.6125
	β-Mfn1+/- Mfn2KO	20.9	20.3	23.3	23.4	17.8	21	25.3	22.5	18.3	18.9	17.7								20.8545
	Fig. S3C	Ctrl																			Mean	β-Mfn1/2DKO												Mean	β-Mfn1KO Mfn2+/-												Mean	β-Mfn1+/- Mfn2KO
	0 min	100	100	100	100	100	100	100	100	100	100	100	100	100	100	100	100	100	100	100	100	100	100	100	100	100	100	100	100	100	100	100	100	100	100	100	100	100	100	100	100	100	100	100	100	100	100	100	100
	30 min	59.434	52.2936	60.177	51.3761	68.6275	83.8983	65.1786	80.1887	48.7395	71.0526	45.625	65.3846	52.381	80.3279	57.971	81.6514	62.2222	52.4823	57.5472	62.9768	49.6894	58.4337	65.1007	75.9398	58.9744	144.813	60.9244	66.6667	50.6173	48.75	68.5	44.6927	66.0919	63.9456	60.4651	84.3137	96.0526	68.0672	65.7895	55.4348	66.1538	76.1905	56.5891	72.807	42.0513	67.3217	55.8685	73.9437
	60 min	43.3962	42.2018	44.2478	45.8716	47.0588	52.5424	41.0714	65.0943	46.2185	46.4912	39.375	66.3462	39.4558	61.4754	65.2174	66.055	53.3333	31.2057	60.3774	50.3703	16.7702	40.3614	41.6107	63.1579	41.6667	129.046	48.3193	72.4638	36.6255	49.1667	78	45.2514	55.2033	63.9456	41.0853	65.6863	60.5263	47.0588	36.8421	64.1304	57.6923	67.3469	58.9147	66.6667	30.7692	55.0554	54.9296	55.6338
[truncated: 12 more columns]

[truncated: 4 more sheets: FigureS4, FigureS5, FigureS6, FigureS7]
